# Supplementary material for: Hsc70/Stub1 promotes the removal of individual oxidatively stressed peroxisomes
Source: Nat Commun. 2020 Oct 19;11:5267. doi: 10.1038/s41467-020-18942-3 (PMC7573593; doi:10.1038/s41467-020-18942-3)
Supplement: Supplementary file 3 — Source Data [file 41467_2020_18942_MOESM3_ESM.xlsx]

## Sheet: Figure 1c
Figure 1c
	roGFP2-PTS1 E(405 nm/488 nm)	pre-559 nm	post- 559 nm
	cell #1	0.323902	0.780314
	cell #2	0.344586	0.713896
	cell #3	0.293014	0.640073
	cell #4	0.319248	0.691002
	cell #5	0.387424	0.559819
	cell #6	0.281273	0.652459
	cell #7	0.342538	0.753086
	cell #8	0.425711	0.612174

## Sheet: Figure 2c
Figure 2c
				cell #	siControl cells		cell #	siATG5 cells
% of damaged peroxisomes in lysosomes				# 1	85.9749		# a1	0
(TagBFP+GFP-/TagBFP+)				# 2	95.2435		# a2	0
				# 3	41.2137		# a3	6.81818
				# 4	34.0599		# a4	0
				# 5	88.0027		# a5	6.02564
				# 6	82.4818		# a6	0
				# 7	95.6803		# a7	6.66667
				# 8	79.803		# a8	10.2857
				# 9	90.6815		# a9	11.9077
				# 10	84.8889		# a10	9.10165
				# 11	92.1717		# a11	38.938
				# 12	90		# a12	0
				# 13	84.7826		# a13	0
				# 14	93.6073		# a14	0
				# 15	70.8861		# a15	9.13621
				# 16	74.6479		# a16	5.69853
				# 17	97.2767		# a17	6.16302
				# 18	86.0577		# a18	0
				# 19	85.5342		# a19	0
				# 20	56.9549		# a20	63.6719
				# 21	81.5451		# a21	5.2795
							# a22	0
							# a23	0
							# a24	9.66628
							# a25	0
							# a26	38.4422
							# a27	0
							# a28	21.1447

## Sheet: Figure 2f
Figure 2f
	remaining PMP34-PAGFP signal (%)
		cell #	Control cells		cell #	Bafilomycin A1 treated cells
		# 1	15.8487		# a1	8.86274
		# 2	3.48194		# a2	20.3202
		# 3	3.47231		# a3	37.5374
		# 4	38.1767		# a4	41.5825
		# 5	4.58939		# a5	28.8562
		# 6	30.1073		# a6	59.1142
		# 7	32.2403		# a7	69.411
		# 8	53.952		# a8	50.1009
		# 9	18.6163		# a9	91.0539
		# 10	25.1		# a10	75.0721
		# 11	25.5569
		# 12	2.91278
		# 13	9.36391
		# 14	19.3241

## Sheet: Figure 2g
Figure 2g
	redox states of peroxisomes in each cell
	cells transfected with siATG5 or siControl
	72 hrs after transfection
	roGFP2-PTS1 Eimission ratios (405 nm/488 nm)
				siControl																											siATG5
				cell1	cell2	cell3	cell4	cell5	cell6	cell7	cell8	cell9	cell10	cell11	cell12	cell13	cell14	cell15	cell16	cell17	cell18	cell19	cell20	cell21	cell22	cell23	cell24	cell25			cell1	cell2	cell3	cell4	cell5	cell6	cell7	cell8	cell9	cell10	cell11	cell12	cell13	cell14	cell15	cell16	cell17	cell18	cell19
				1.11546	1.81493	1.1986	0.769742	0.470776	0.698846	1.10581	1.16938	0.992858	1.03726	0.83505	1.1041	1.08845	0.863316	0.925569	0.802209	0.80602	0.890654	1.12302	1.26046	0.66473	1.01007	0.624713	0.381689	0.903329			1.52994	0.89478	1.36755	1.84819	1.11479	1.59397	1.41795	0.951496	0.729443	1.17399	1.63276	0.836047	1.90404	2.08179	1.12479	0.783007	1.14311	1.0376	1.93153
				1.59657	0.991787	1.19867	0.823723	0.784419	0.804279	1.12926	0.856882	0.924752	0.735389	0.84682	1.06605	1.06634	0.797127	0.857385	0.718818	0.574208	0.836014	0.839743	0.830125	0.783535	1.02723	0.66087	0.667873	0.847446			1.54624	0.864981	0.937373	1.55441	1.32981	1.71543	1.95493	1.23392	0.679858	1.26821	1.81602	0.821179	1.36989	1.77497	0.964398	0.705325	0.821388	0.741855	1.79224
				1.39745	0.971403	1.02886	0.730218	0.914005	0.795653	1.03782	1.54711	0.908493	0.745753	0.871689	1.05332	1.12228	1.02371	0.87731	0.843782	1.04791	0.897481	0.960196	1.05733	0.907806	0.978791	0.583403	0.536752	0.798977			1.98687	1.17043	0.866979	1.11309	1.08709	1.30322	1.92958	1.03282	0.53541	1.14041	1.52841	1.77089	1.30565	2.49062	1.41349	1.16128	1.0908	0.866311	1.4883
				2.00571	1.86359	0.913098	0.741013	0.943905	0.903326	1.01769	0.613011	0.873946	0.945109	0.919727	1.19073	1.29134	0.879447	1.14061	0.635802	0.749304	0.859843	1.06607	0.91911	1.03713	0.936777	0.798921	0.566401	0.82097			1.53583	1.03167	0.83127	1.4738	1.21162	1.34086	2.25087	2.03656	0.233317	1.13783	1.66616	0.980475	1.54312	1.59044	1.00382	0.970236	1.03099	1.07523	1.90168
				2.07321	0.969379	1.17338	0.764779	0.639537	0.903095	1.10262	1.15746	0.744732	0.438115	0.911102	1.02256	1.11897	0.78062	0.834519	0.527959	0.75388	1.00864	1.03998	0.914515	0.905538	0.905003	0.867752	0.545974	0.929702			1.36259	0.981423	0.734849	1.63153	1.48437	1.58341	1.67666	1.92738	0.856887	0.990307	1.47928	1.09965	0.864738	1.63663	1.69088	0.676501	1.16437	0.680088	1.4968
				1.23916	1.95862	1.11717	0.774898	0.802859	0.9402	1.17923	0.943276	0.862419	0.886927	0.898269	1.25267	1.18054	0.818411	1.03688	0.808549	1.48999	0.942048	1.00527	0.973432	0.80817	1.02762	0.729036	0.695997	0.852498			1.06374	1.03159	1.28838	1.88648	1.32881	2.2087	1.87407	1.51574	0.742422	1.01777	1.65901	2.00388	1.28394	1.6745	1.13723	1.34748	1.17741	2.20973	2.18553
				1.61813	1.21422	0.984334	0.838449	0.57421	0.791225	0.973902	1.20174	0.986991	0.880331	0.849291	1.23855	1.1492	0.663996	1.04341	0.599746	0.256305	1.12086	1.07835	1.02929	1.00844	1.17925	0.781819	0.231702	0.846954			1.4928	1.0163	0.668929	1.81246	1.21888	1.24107	2.08439	1.38047	1.04085	1.26551	1.692	1.18913	1.2052	1.21716	0.864703	0.869266	0.708478	2.06496	2.17982
				1.63688	1.18926	1.01878	0.847546	0.692413	1.11465	1.09995	0.584564	0.883633	0.95259	0.922994	1.21512	1.04627	0.796523	1.00481	0.732385	0.770711	1.0951	1.01932	0.931974	0.888317	0.840666	0.633162	0.684488	0.932326			1.67989	1.47396	2.0978	1.29299	1.34901	1.40022	2.11354	2.15667	0.536219	1.13314	1.74239	2.25286	1.03135	2.16718	0.59894	1.04245	0.896427	2.32209	1.66737
				1.19682	0.81762	1.11627	0.494923	0.587214	0.888593	1.02601	1.23221	0.863203	0.824939	0.997971	1.25921	1.03195	0.819327	1.09262	0.750983	0.46973	1.10925	1.18443	1.06221	1.0316	0.922357	0.731125	0.430546	0.900306			1.57066	1.17678	2.88771	1.63041	1.13037	1.01201	2.16321	1.46026	0.781105	1.54698	3.48466	2.55651	1.2529	1.5623	0.966872	0.938505	0.945113	1.55777	1.92583
				1.39688	1.25638	0.996222	0.675055	0.729828	0.805588	1.04215	1.11592	0.754028	0.736907	0.971772	1.14579	1.03469	0.852988	0.936724	0.58464	0.256812	1.00138	1.19854	0.994566	0.877969	1.01793	0.767819	0.551909	1.04284			2.15641	1.12475	1.21523	1.41083	1.07451	1.31505	2.66529	1.7788	0.766612	1.26822	2.86654	1.96786	1.2419	1.683	0.562619	0.852483	0.916056	1.95753	1.86323
				1.43058	1.60157	1.28881	0.665677	0.993866	0.89274	1.03337	0.519368	0.584778	0.936888	0.936205	1.39712	1.18371	0.857776	1.05071	0.580559	2.7057	0.961689	1.02727	1.08077	0.97303	1.08645	0.723437	0.486531	0.963704			1.68974	1.28501	2.86633	1.83804	1.12342	0.940187	1.97046	1.22256	0.766059	1.19177	1.79268	1.94465	1.07899	1.44268	0.545495	0.887289	0.977628	1.56674	1.43117
				1.09458	1.63312	1.00699	0.85768	0.706372	0.900057	1.12777	0.86301	1.01063	0.702006	1.12728	1.2321	1.00531	0.824704	0.983998	0.743461	0.367935	0.999357	1.54346	0.965565	0.911206	1.07622	0.674232	0.487053	0.997869			1.42487	0.991031	0.867171	1.44421	1.15048	3.4016	1.78329	1.22847	0.91933	1.7013	2.16559	1.13281	1.09316	1.11541	0.946791	0.837989	0.879017	2.26479	1.62901
				1.10393	1.19866	0.975354	0.512288	1.24535	0.844337	0.979267	1.92242	1.01755	1.18992	1.04847	1.23667	1.08782	0.765446	1.02291	0.600023	1.55761	1.00613	0.978842	1.21218	0.712409	0.899027	0.715273	0.583317	1.0294			1.79095	1.04161	0.654881	2.00755	1.19914	2.25776	1.65266	1.92299	0.672516	1.46139	1.21329	1.45338	1.51572	1.59392	1.454	0.771237	0.986923	1.66509	1.8597
				1.04333	1.58391	1.03327	0.726904	0.7577	0.913754	1.2143	0.785414	0.972097	0.728287	0.9314	1.18729	1.173	0.836747	1.08641	0.606372	1.11076	1.37471	1.32313	1.19464	0.805659	1.05862	0.759749	0.433029	0.881758			2.23323	1.22801	1.34198	1.87156	1.53292	1.32519	1.74291	1.93201	0.77906	1.51236	3.99867	1.08359	1.02761	1.96369	0.861871	0.725919	1.11025	1.90034	1.65846
				1.16928	1.386	1.03283	0.744746	0.717019	0.903359	1.06193	0.893397	0.968899	0.84124	0.939544	1.16879	1.13678	0.758777	0.838957	0.931584	0.72291	1.27958	1.22078	0.961408	0.861644	1.08974	0.723498	0.315913	0.753745			1.5921	1.04927	1.88599	1.86179	1.38535	1.06982	1.79546	0.928727	0.799038	1.34349	1.97649	0.709106	1.66379	1.72475	0.861318	0.818839	1.1349	1.81177	2.01602
				2.16244	0.901628	0.943259	0.701111	0.550512	0.681723	0.961681	1.54813	0.934767	1.20704	1.3433	1.02976	0.983691	0.719198	0.970323	0.650267	1.3391	1.24081	1.02619	1.06675	0.865469	1.04879	0.692529	0.411084	0.647257			3.39051	1.07258	0.783898	1.98759	1.75117	1.10147	2.00127	1.80003	0.930462	1.45922	0.971086	2.05173	1.377	2.12259	0.611282	1.11729	1.019	1.71225	1.54586
				1.37814	1.10911	1.05041	0.636638	0.797279	0.789977	1.1465	1.26655	1.12869	1.04962	1.30608	1.1339	1.15679	0.939478	0.947387	1.0778	0.647485	0.850922	1.11519	1.18861	0.748999	1.06094	0.686324	0.570767	0.805512			1.05087	0.95978	1.22137	1.89871	1.25833	1.59195	2.07585	1.11979	1.14327	1.29692	1.76498	0.91754	1.19723	3.69093	0.880598	0.753302	1.10435	1.71779	1.65074
				1.3882	1.25686	1.01566	0.800834	0.894487	0.976137	1.04763	1.33296	0.904757	0.925968	1.0031	1.17349	1.19588	0.770294	1.10629	0.726483	0.202721	0.973931	1.19433	1.09392	0.872095	0.952104	0.648437	0.523497	1.08541			1.55298	1.02215	1.45546	2.08178	1.25435	1.25224	3.15467	2.01943	0.810099	1.38393	1.0593	1.46875	1.36549	2.64145	0.598777	0.930933	1.16581	1.92812	1.40898
				1.71931	1.09234	1.00958	1.13547	0.84464	0.956707	1.03578	0.94967	1.1354	0.80061	0.830943	1.38247	1.16061	0.795422	0.958282	0.955555	0.29548	1.10136	1.04468	1.2506	0.994194	1.17145	0.844931	0.390453	0.92747			1.85039	0.891213	2.38294	1.32917	1.3661	1.28478	1.87421	2.57959	0.891994	1.39346	2.16028	1.19848		1.29574	1.33805	0.934742	1.09789	1.67795	0.998116
				1.30573	0.910098	1.34928	1.09089	1.12707	1.08577	0.998871	0.947582	0.904273	0.853155	0.894878	1.29034	1.15957	0.933574	1.05933	0.919116	1.40422	0.969893	0.867089	1.04697	0.882749	0.970384	0.910288	0.596885	0.887175			2.03536	1.15379	2.64691	1.26964	1.50151	2.14931	1.47818	1.25559	0.736385	1.27198	2.95008	3.0512		1.37793	0.748104	0.999445	1.09288	2.06392	1.45114
				1.37309	1.51781	1.02363	0.554658	0.677422	0.822197	0.943128	1.13281	1.03288	0.799852	1.06472	1.21334	1.32983	0.718056	0.849117		0.623254	0.834915	1.01011	1.10388	0.9712	1.1134	0.727259	0.732866	0.9299			1.9107	1.02225	1.05529	1.74242	1.43596	1.05409	2.24277	1.66879	1.00473	1.46207	1.8248	2.42045		1.70147	0.994309	0.831738	1.14331	1.7857	1.35791
				1.5358	1.65111	0.987204	0.495786	0.686836	0.856166	1.1137	1.00623	0.847415	1.30996	0.876477	1.39088	1.2878	0.744113	0.853849		0.19585	0.941628	1.00189	1.12339	0.921862	0.992562	0.706834	0.614128	0.975035			1.37151	1.52135	2.94716	1.34504	1.27501	0.852358	1.59954	0.865638	0.703903	1.14319	2.83016	1.00963		1.51737	0.840718	0.700278	1.17111	1.67325	1.10619
				1.73562	1.73765	1.07228	0.640086	0.913253	1.09406	1.06676	1.07001	0.852128	0.675025	0.933721	1.14214	1.11506	0.796528	1.04529		1.27478	1.56713	1.2835	1.28041	0.923221	1.09335	0.704388	0.516763	0.888877			2.72718	1.19686	2.40014	1.3023	1.53189	2.30911	1.70035	1.58024	1.02187	1.17683	1.5993	1.41867		2.27425	0.657159	0.842755	1.28869	1.84834	1.64863
				1.61578	1.39762	0.928273	0.850066	1.09152	0.875094	1.11449	0.968231	0.852749	0.992828	0.8963	1.20621	1.12745	0.808961	0.91193		1.37375	1.14312	0.854342	1.31357	0.917601	1.1219	0.804527	0.746034	1.01839			1.24661	1.55047	2.25074	1.34171	1.57499	1.16328	2.32843	1.6259	0.792395	1.40218	3.60342	1.28839		2.50187	0.72692	0.865922	1.06491	1.97519	2.07956
					1.06453	1.26491	0.609437	0.777696	0.680856	0.979779	1.07927	1.04594	0.986623	1.05562	1.22794	1.11333	0.784566	0.937434		1.75402	1.43829	1.2266	1.32197	0.897508	1.03588	1.10084	0.228592	1.1225			1.67816	1.60804	1.32241	1.23428	1.65995	2.00362	2.63449	1.70384	1.33063	1.72394	1.96261	1.23972		1.24098	0.557173	0.771239	0.788229	2.08391	1.34389
					1.6868	1.1034	1.3226	0.67761	1.14514	1.11553	0.880505	0.785863	0.693881	0.985223	1.17493	1.3205	0.690837	0.939806		0.687082	0.886479	1.23712	1.11424	0.828808	1.08014	0.803426	0.648572	0.883701			1.92986	0.820393	1.23819	1.41707	1.49713	1.04743	2.74004	2.07601	0.970977	1.64226	1.0495	1.06371		1.51564	1.04994	0.952722	0.959775	1.36594	1.24874
					1.36514	1.01253	0.593515	0.638816	0.955802	1.14784	1.2473	0.805375	0.859961	0.933139	1.17151	1.25164	0.696051	0.997669		0.874947	0.867743	0.980905	1.09896	0.78333	1.0256	1.00434	0.775866	0.988907			2.60158	0.86651	2.19996	1.5275	1.0097	1.25696	1.14962	1.14058	0.780875	1.18996	1.62807	1.64571		1.0248	1.06243	0.703691	1.11108	1.79671	1.44953
					1.11709	1.03242	0.572554	0.662159	0.868446	1.15966	1.04155	0.921305	0.778322	1.03068	1.41403	1.22578	0.704749	0.943519		1.80148	0.945619	0.902596	1.05525	0.876684	1.02269	1.17961	0.550774	1.05136			1.9423	1.13689	2.14274	1.33278	1.36167	1.55351	1.9152	1.81234	0.808519	1.57949	2.75541	1.22189		1.72102	0.930518	0.937704	0.964598	1.76612	1.65638
					1.85783	0.993751	0.530585	0.9442	0.926699	1.00537	1.22627	0.904546	0.670676	1.01809	1.46395	1.26198	0.858348	0.995606		1.85127	1.07337	1.17789	1.23916	1.00266	1.03538	0.695174	0.542657	1.42866			1.83304	1.01481	2.06282	1.21726	1.4446	0.927491	3.55041	0.92692	1.24271	1.4181	2.40445	0.754474		1.84415	1.22206	1.39616	1.03318	1.42617	1.58176
					1.91608	0.882853	0.980776	0.618636	0.634714	1.32909	0.906433	0.704697	0.627862	0.934251	1.26505	1.1696	0.699752	0.980114		0.512338	1.16461	0.96645	1.35007	0.949233	1.06159	0.758435	0.401577	0.940779			2.1151	0.920847	2.20431	1.7551	1.41087	1.76263	1.27354	1.59509	0.534437	1.15188	1.46003	0.996748		2.15117	0.791795	1.11432	0.950451	2.3167	1.57096
					1.08594	1.10723	0.547655	0.739873	1.13609	0.973434	0.95477	0.963628	0.724565	0.930615	1.05883	1.25664	0.832391	1.03771		0.0816166	1.02414	0.890178	1.11079	0.984082	0.986097	0.698369	0.588704	0.951614			1.9107	1.05445	1.87921	1.14172	1.46219	1.52319	2.10072	1.107	0.899157	1.46446	1.28215	1.41833		1.60151	1.1322	0.702083	0.822674	2.1424	1.50542
						0.978546	0.572942	0.796536	0.807658	1.13354	0.576916	0.945917	0.711572	0.896381	1.33488	1.03151	0.968718	0.998484		1.16518	1.14208	0.896668	1.11898	1.01818	1.05931	0.729194	0.701969	0.706271			1.88089	1.33062	1.26386	2.12371	0.85371	0.709208	1.25082	0.871509	1.29674	1.5638	1.53356	1.0676		1.43572	1.09787	1.29711	1.0897	2.40373	1.32569
						0.906805	0.795504	0.60943	1.16774	1.04733	0.917313	0.681091	0.875064	1.14452	1.19417	1.25047	0.794695	1.00839		0.144373	0.950159	1.17295	1.03081	0.820055	1.27678	0.811652	0.544558	0.940067			2.1748	0.920145	2.07646	1.48537		1.08883	1.30601	2.20216	0.879067	1.35277	1.80125	2.08643			0.897949	0.790229	1.09728	2.38202	1.7844
						0.976685	0.799845	0.853887	0.87812	0.952099	0.946859	0.97674	0.911542	0.781164	1.15288	1.25252	0.891628	1.04409		0.888472	1.10023	0.980546	1.21871	0.98173	1.14028	0.909287	0.601944	0.942362			1.29957	0.915681	1.9496	1.44285		1.99123		0.975486	1.05989	1.35979	2.97724	1.12629			0.938472	0.535362	0.933038	2.32506	1.44551
						0.803605	0.863344	0.966479	0.983333	1.11669	1.49704	0.95427	0.77806	0.926964	1.14626	1.31464	0.870711	1.14365		0.153451	1.40585	0.952728	1.13123	0.975268	1.26485	0.755192	0.872729	0.870339			1.45526	1.0047	2.01142	1.46489		1.42226		1.20269	0.846922	1.22473	1.19194	2.00078			1.17092	1.14891	0.968207	1.78742	1.30558
						0.942296	0.883675	0.570572	0.858961	1.42453	1.57605	0.899724		0.978634	1.15642	1.24679	0.876638	0.977397		1.08773	1.08627	1.09344	1.28077	0.895978	0.810361	1.02563	0.537182	0.959704			1.91065	0.838072	1.54162	1.38755		3.47546		1.08546	1.14731	1.13148	1.34401	0.860645			0.934918	1.05459	1.07489	1.77913	1.31479
						1.09753	0.755358	0.830454	1.10233	1.0169	1.17091	0.84832		0.959605	1.09296	1.20674	0.739423	1.07391		0.332068	1.4146	0.94272	1.2351	1.03726	1.02008	0.807433	0.54806	0.853723			1.80236	1.34812	1.32236	2.10528		1.2108		1.63336	0.422603	1.04321	1.78405	0.892117			0.927882	0.948807	0.945875	1.84162	2.61172
						0.897943	0.699465	1.09341	1.36128	1.03099	0.924319	0.848396		1.22029	1.23477	1.17998	0.868154	1.17905		0.478116	1.28296	1.541	1.20626	0.968336	0.962091	0.869999	0.593339	1.28701			1.51093	1.01126	2.11117	1.14462		1.21062		1.88852	1.5828	1.33131	1.61103	1.17863			0.805852	0.598036	1.15057	1.35503	2.52545
						0.999209	0.980985	0.892241	0.821412	0.987296	0.978329	1.05704		1.04804	1.23989	1.22612	1.01869	1.11188		0.28199	0.964437	1.0857	1.32997	1.01655	1.07235	0.899458	0.622386	0.910969			2.14828	1.17392	1.82818	1.20984		1.39899		2.44497	0.479067	1.0531	1.69575	1.19914				0.824126	1.09269	1.36759	1.84194
						1.07548	0.991407	1.12483	0.690957	1.05719	0.612747	0.818037		1.20574	1.16222	1.09426	0.847214	0.979955		0.817986	1.0677	0.879141	1.29114	1.04341	0.840407	0.924729	0.512393	0.986825			2.33861	1.07363	2.10279			2.27811		1.14403	1.09966	1.43884	1.80932	2.42995				1.17384	1.269	1.1568	2.03707
						0.964713	0.812078	0.954939	0.845059	1.12905	0.99916	0.733021		1.16252	1.11075	1.09489	0.796952	1.06818		0.874409	1.11496	1.08036	1.10521	0.998124	0.759393	0.727183	0.327839	1.35465			2.23004	1.09854	2.41946			3.84186		1.45066	0.491325	1.44086	1.57673	0.858489					1.09261	1.41756	2.18415
						1.11226	0.801423	1.20145	0.788909	1.05054	1.10554	0.907936		1.36446	1.202	1.06263	1.02788	0.935453		1.12052	1.29511	0.995942	1.11111	0.994576	0.846159	0.744294	0.497346	0.880776			1.59506	0.999841	2.06571			0.900467		1.46863	0.546273	1.23387	1.37505	1.78686					1.16815	2.17625	1.53705
						0.916663	0.746284	1.16395	0.654889	1.04332	0.804155	0.867315		1.17922	1.24792	1.17136	0.755561	0.958653		0.266244	1.09276	1.05271	1.15497	0.912278	0.982498	0.786045	0.643483	0.988094			1.80668	1.13376	1.93845			1.77143		1.27414	0.949822	1.38536	1.90743	0.863518					0.490951	1.63848	1.3239
						1.06831	0.795752	1.05604	0.809569	1.178	0.820211	0.987602		1.22217	1.12069	1.24144	0.778417	1.07879		0.884844	1.00097	0.954427	1.31452	0.842512	0.98192	0.74273	0.896487	1.47945			1.33121	1.16816	1.88164			2.14168			0.496829	1.41383	2.33064	0.797868					1.14746	1.37256	1.95561
						1.00716	0.779005	0.973699	0.887869	1.01824	1.18439	0.976136		1.19785	1.06854	1.25145	0.90483	1.02033		1.79646	1.41238	0.960542	1.21098	0.938604	0.957202	0.791958	0.674531	1.3508			1.65804	0.976665	1.94988			2.65509			0.742144	1.56634	2.09694	1.52747					1.35159	1.88447	1.60195
						1.07263	0.701786	0.828346	0.931124	1.01851	1.01893	0.816339		1.08301	1.17414	1.25995	0.792009	1.00682		0.343963	1.01475	1.01272	1.2882	0.992721	1.15179	0.972924	0.731345	0.974415			1.35032	1.03135	1.45746			1.82052			0.957144	1.70679	1.53015	1.26736					1.08133	1.67181	0.826318
						0.991173	0.876455	1.12543	0.879621	1.09062	0.985047	0.929233		1.19725	1.1889	1.13714	0.72822	0.925952		0.202995	1.40424	0.916237	1.09573	1.02858	0.960686	0.910036	0.416686	0.892673			2.05142	1.12173	1.8176			2.47401			1.1534	1.23916	1.49225	1.05241					1.48617	1.44297	1.86044
						0.902027	0.699859	0.923461	0.849507	1.10234	0.843001	1.01992		1.09779	1.09095	1.19749	0.892454	0.963096		1.89416	1.03389	1.05079	1.28457	1.00603	1.09795	1.07885	0.727202	0.812169			2.03754	1.14516	2.02035			1.40792			0.57427	1.07696	1.27723	1.47077					1.54167	1.41936	1.4525
						0.920406	0.673474	1.20612	0.940335	1.07133	0.936356	0.944186		0.983894	1.14831	1.24384	0.961908	0.914855		1.48792	1.12521	0.965341	1.26599	0.943663	1.10365	0.807267	0.688107	1.0438			1.91221	0.961124	1.96121			1.15419			1.06795	1.44517	1.60437	1.56299					1.89639	1.81344	1.83761
						0.83291	0.90615	0.796647	0.996059	0.967899	1.3276	1.17949		0.977537	1.06042	1.28404	0.887767	0.981424		1.50592	1.5082	0.998975	1.35881	1.07444	1.1647	1.0227	0.590033	0.912522			1.65769	1.03612	1.58904			3.74007			0.983303	1.29609	1.33963	1.01291					1.7491	2.43024	2.47581
						1.06407	0.69291	0.987347	0.928641	1.13772	0.882251	0.971781		1.21268	1.30709	1.20841	1.00761			2.75713	0.991822	1.02066	1.05885	0.998618	0.982604	0.61148	1.05005	1.43928			2.23313	0.958722	1.36535			0.870269			0.871724	1.03256	2.82693	1.73966					1.13503	1.56927	1.13399
						1.01608	0.74913	1.18657	0.861144	1.10762	0.89978	1.07601		0.935614	1.10493	1.20226	0.827396			0.726295	1.06385	0.953425	1.16074	0.915686	1.13221	0.904697	0.676809	0.867725			2.22882	0.98478	1.78457			1.34612			1.07072	1.44755	2.08449	1.0706					1.60547	1.47675	1.50138
						0.977294		1.11419	0.670408	1.01312	0.850689	0.845987		1.11041	1.2061	1.02075	0.811187			0.260182	1.23748	0.842023	1.22846	0.975631	1.03108	0.903311	0.631965	1.14077			2.1447	1.16378	2.20372			2.32081			0.921226	1.31885	2.48665	1.85201					1.76377	1.3426	1.03292
						0.969352		0.998399	0.475063	1.02712		0.817487		1.23176	1.1461	1.24304	1.05415			0.466216	0.910027	1.4142	1.19543	0.86386	0.949664	0.891641	0.739178	0.965526			1.69196		2.06458			1.97025			0.743471	1.8162	3.21862	1.03911					1.61002	1.36806	1.3736
						0.841205		1.29264	0.751703	1.50759		1.01595		1.14119	1.24004	1.34898	0.946841			0.610437	1.37915	0.918634	1.3577	0.946969	0.997388	0.761457	0.851622	1.01148			1.61185		2.28235			1.34238			0.821446	1.32277	1.49562	1.14242					1.73618	1.48721
						1.14745		1.05175	0.859201	1.1487		1.04146		1.37576	1.28778	1.01374	0.797814			0.48998	1.2023	1.02273	1.25144	1.08097	0.993769	0.899183	0.780803	1.11931			2.28982		1.84261			1.70607			1.47068	1.1807	1.30668	1.00237					1.58999	1.37372
						0.930972		0.84439	1.00454	1.01728		0.857948		0.91998	1.32954	1.05276	0.955832			0.313757	1.06097	1.12272	1.27985	0.78209	1.09932	0.789429	0.886424	1.15966			1.53719		2.07141			2.23874			1.10587	1.58318	2.25731	0.904153					1.40652	2.78355
						0.819786		1.35264	1.01886	1.14477		0.940925		0.999565	1.16034	0.986708	0.788243			1.11647	1.32958	1.06503	1.25485	0.897911	0.976167	0.783546	0.359212	1.14129			2.09501		2.06156			3.39453			1.02791	2.03186		1.38457						1.37448
						0.863174		0.890525	0.829727	1.4767		1.13852		1.08061	0.995505		0.818506			1.58905	1.28321	0.952255	1.14041	0.982603	0.967916	0.752879	1.43207	1.11012			1.58326		1.88483			2.17426			0.865837	1.42091		1.30719						2.22969
						0.925119		0.981847	0.818607	1.43831		0.940846		1.09578	1.21027		0.815024			0.811453	1.11711	0.976224	1.15182	0.991218	0.99587	0.869287	0.997972	1.03002			1.77612		1.92039			1.7529			0.710421	1.43351		1.17071						1.51466
						0.908416		0.769555	0.884737	1.14543		0.942265		1.10868	1.01447		0.989502			1.06002	1.40718	0.991596	1.28432	0.595708	1.12037	1.04353	0.231884	1.09486			1.66935		2.30611			1.92503			0.893061	1.21863		1.70658						1.48235
						0.887524		1.44557	0.741953	1.35834		0.84187		1.04058	1.25244		0.925263			0.539136	0.971738	0.96591	1.14596	0.854625	1.23139	0.784564	0.563369	0.865923			2.33684		0.980877			1.04624			0.850725	1.37842		0.972526						1.41788
						1.01806		0.656593	0.933343	1.17484		1.15381		1.08028	1.15554		0.838253			0.179872	1.2616	0.987219	1.38128	0.998456	1.11632	0.777286	0.303763	0.924654			0.531984		1.61565			1.45826			0.646129	1.36841		1.53459						1.31239
						0.974674		0.859677	0.753564	1.04731		1.00192		1.0213	1.08681		0.871411			0.333896	1.41288	0.950385	1.12447	0.788343	1.08377	0.909812	0.757655	1.10817			2.59558		1.92226			1.31741			0.698691	1.57675		1.79899						1.62764
						0.873006		0.866671	0.955564	1.31936		1.20925		1.14234	1.11975		0.983314			0.930651	1.08968	0.979526	1.17096	1.00095	0.981179	0.559611	0.779439	1.03919					1.41163			1.53004			0.884521	1.41644		1.17165						2.07375
						0.996431		1.08265	1.05906	1.39098		0.916902		1.16079	1.28493		0.919822			0.279365	1.07414	0.959578	1.19147	0.962108		1.02018	0.315482	1.15196					1.84698			1.02466			0.883069	1.2164		1.91132						1.46031
						0.757854		0.833679	0.674699	1.14301		0.981174		1.08909	1.38916		0.863655			0.887523	1.22802	1.04538	1.35779	0.879925		0.928818	0.364484	1.06854					1.88747			2.2241			0.722049	1.48538								0.940735
						0.978747		1.18109	0.827805	1.19305		0.797985		0.968365	1.35814		0.897347			1.4299	1.23162	0.989946	1.48051	0.840279		0.990796	1.21763	1.0875					1.6662			4.16878			0.710548	1.47392								2.19715
						0.852743		0.887529	0.925909	1.07199		0.82027		0.988321	1.14749		0.973889			0.56409	1.11008	1.01908	1.2857	0.880749		1.03798	0.776283	0.975835					1.27571			0.71618			0.631365	1.23067								1.92947
						0.827203		0.863668	0.659031	1.19245		1.11809		1.02039	1.15275		0.962191			0.414529	1.22341	0.84188	1.15623	0.770092		1.02398	0.494098	0.876191					1.72996			1.99407			0.72076	1.53973								1.80044
						0.886028		1.19883	1.02568	1.13609		1.0279		0.929901	1.19874		0.880763			0.974366	1.35854	1.00065	1.14648	0.826105		0.942227	0.283179	1.15002					1.5267			0.748398			1.64172	1.29647								1.73986
						1.08247		1.12221	0.848693	1.11306		1.04175		1.1173	1.28554		0.939957			1.49854	1.23072	0.935512	1.28194	0.866999		0.932355	0.458471	1.0091					1.52803			2.01604			0.769655	1.47794								1.07018
								0.891386	0.994645	1.12015		0.952768		1.05278	1.16627		0.88875			0.668548	1.39168	0.873694	1.31451			0.859485	0.465956	0.942579					1.51			2.39865			0.815028	1.43229
								0.988988	1.18606	1.05904		1.00976		1.06352	1.26953		0.949727			4.12453	1.26522	0.865031	1.26083			0.72433	0.411363	1.00042					1.49421			1.66355			1.07731	1.4165
								0.913112	1.14586	0.971256		0.85005		1.2489	1.13328		0.994247			0.839044	1.39469	1.12054	1.41867				1.17329	0.987902					1.72477			1.19755			1.01896	1.33219
								0.729244	0.998084	1.05936		0.91364		1.02457	1.24039		0.838554			0.724787	1.32394	0.908308	1.36664				0.407365	1.0952					2.14174			1.981			0.737332	1.45938
								1.12868	0.806091	1.5358		1.10658		0.847521	1.22801		0.943488			0.680364	1.34518	1.00004	1.321				0.432043	1.16792					2.79906			1.37816			0.605922	1.49148
								0.816903	0.918784	1.08902		0.979366		1.14894	1.19066		0.90382			0.902653	1.22728	1.07163	1.22618				0.489348	1.00417					1.3455			2.10923			0.656479	1.8535
								0.89849		1.23838		0.952726		1.10654	1.11755		0.918895			0.687968	1.31957	0.920416	1.3908				0.460083	0.846821					1.73754			2.26796			0.868301	1.62427
								0.887126		1.19553		1.0908		1.03832	1.31345		0.89518			0.560669	1.20072	0.948752	1.26207				0.810457	0.99311					1.43379			1.76472			0.919841	1.70311
								1.2908		1.09747		0.92895		1.19955	1.10317		0.888452			0.680064	0.866104	0.858227	1.12095				0.491892	0.944105					1.84909			3.29222			0.715985	1.09752
								0.807041		1.2009		0.830671		1.16709	1.14028		0.957191			1.93439	1.34284		1.22977				0.866587	0.880589					2.38104			2.40742			0.434722	1.17188
								1.00017		1.43142		0.855144		0.994365	1.1181		0.8822			0.58758	1.04354		1.26513				1.44483	0.873695					1.28624			1.9359			0.644253	1.22862
								0.905736		1.12593		0.999613		1.0902	1.19766		0.93401			0.599592	1.11472		1.25399				0.701847	1.17808					1.04835			2.6124			0.517487	1.36366
								0.831095		1.16313		0.826461		1.07284	1.22764		0.886561			0.945664	0.97663		1.25571				0.97804	1.72222					1.83238						0.83963	1.70531
								0.875052		1.65871		0.928959		1.17575	1.22262		0.997543			1.62687	1.27261		1.12911				0.95278						1.97511						0.77457	1.28576
								0.962194		1.1286		0.72534		0.994866	1.07155		1.01166			0.603683	1.04216		1.1911				1.13637												0.752688	1.21494
								0.868308		0.964084		0.8573		1.02473	1.33778		0.835694			0.931255	1.14573		1.2265				0.722228												0.846668	1.3762
								0.79884		1.07794		1.07191		0.989471	1.48688		0.900298			0.660856	1.22007		0.993729				0.555694												0.838195	1.50274
								1.01608		1.0262		0.898074		0.781299	1.40461		0.921004			0.665696	1.18746		1.3547				0.61916												0.504873	1.7316
								0.851993		1.00665		0.867201		0.891007	1.46612		1.0358				1.29236		1.34344				0.393968												0.710632	1.4015
								0.779703		1.04397		0.959438		0.95981	1.41159		1.05535				1.26911		1.09156				0.812628												0.693128	1.51319
								0.751905		1.07152		1.00703		0.875145	1.06833		1.15875				1.05718		1.08105				0.5166												0.903459	1.69875
								0.713651		1.04016		0.858971		1.08384	1.2385		0.938412				1.37101		1.35925				0.396104												0.90323	1.58922
								0.855783		1.20866		0.989302		1.12462	1.23109		0.9866				1.09616		1.12901				0.907967												0.227409
								0.827145		1.17817		0.992171		1.01995	1.34539		0.92448				1.3333		1.32127				0.526199												0.637146
								0.776857		1.12711		0.961389		0.924134	1.24275		0.936852				1.20542		1.14661				0.670224												0.766323
								0.946211		1.20454		0.984602		1.07865	1.22649		0.936408				1.07363		1.32324				1.04344												0.89244
								0.93248		1.11833		0.801179		1.07586	1.11471		0.985468				1.3051		1.14403				0.837645												0.65805
								0.702255		1.07753		0.642736		0.98956	1.13285		1.06177				1.14088		1.08832				0.386766												0.668246
								1.03514		1.18935		1.04654		1.39527	1.2952		0.886715				0.937913		1.13223				1.27583												0.278135
								1.36901		1.07033		0.716516		0.954038	1.39683		1.03142				0.98076		1.2821				0.380344												0.697704
								0.740502		1.08194		0.774394		1.10043	1.21308		1.16833				1.18252		1.25729				0.620664												0.913128
								0.838852		1.09313		0.943938		0.856428	1.33045		1.11215				1.20692		1.09807				1.10744												0.781484
								0.735529		1.11346		0.909899		0.941917	1.29064		0.917121				0.938543		1.1521				0.977289												0.718568
								0.917055		1.28929		0.880612		1.08541	1.13739		0.923457				1.13176		1.18537				0.4549												0.699415
								0.801143		0.853954		0.869313		1.08047	1.16955		0.931772				1.11605		1.14742				0.397512												0.889938
								0.879844		1.09148		0.771159		0.836962	1.37532		0.970012				1.05664		1.05957				0.373												0.681854
								0.771021		1.01473		1.05718		0.916641	1.38145		0.933451				1.09754		1.00938				0.48162												0.844671
								0.87935		1.0478		0.874354		0.81844	1.29733		0.910412				0.991217		1.10234																0.716357
								1.09834		1.06208		0.893128		0.973574	1.3912		0.90724				1.20841		1.01538																0.721455
								0.884717		0.995058		0.715626		0.899125	1.31615		0.973432				1.26159		1.09561																0.581502
								0.881644		1.06433		0.898599		0.927503	1.31654		0.870458				1.02799		1.03445																0.819531
								0.791199		1.02689		0.928762		0.904871	1.32892		1.13699				1.08687		0.92078																0.791265
								0.896916		1.1815		0.875052		0.874661	1.21611		0.756825				0.981032		0.925473																0.651173
								0.870019				0.860109		0.825143	1.15023		0.925093				1.03686		1.12996																0.688182
								0.955443				0.773883			1.05721		0.836317				0.947342		1.59889																0.807443
								0.894943				0.878331			1.40626		1.03734				0.913432		0.96396																0.93583
								1.03577				0.91946			1.22702		0.89714						1.32047																0.664107
								1.10927				1.00744			1.18877		0.829394						1.36859																0.679861
								0.931257				0.855299			1.22804		0.937247						1.19438																0.758117
								0.834879				0.842556			1.2091		0.803848						1.10696																0.602168
								1.12097				0.779162			1.18326		0.849451						1.1035																0.555671
								1.09093				0.857562			1.09848		0.909297						1.00946																0.976785
								0.844252				0.992392			1.20889		0.982373						1.38362																0.472024
								0.933618				0.862714			1.38244		0.957604						1.03182																1.28336
								0.97211				0.836953			1.32821		1.00952						0.941307																1.52519
								0.811862				0.851377			1.17173		1.10427						0.959575
								0.885589				0.775861			1.14637		0.951457						1.16837
								0.817685							0.985658		0.77225
								0.879799							1.26324		0.833062
								0.875219							1.22303		0.865041
								1.17983							1.15538		0.810952
								0.892081							1.32894		0.843718
								0.969451							1.3917		1.03368
								0.98471							1.25911		0.810846
								0.919826							1.2762		0.968281
								0.755759							1.32418		0.959316
								0.882437							1.16747		1.22363
								0.885112							1.3538		0.899614
								1.07263							1.32521		0.887062
								0.973603							1.15325		1.0646
								1.19948							1.11356		0.945572
								0.872125							1.28513		1.06532
								0.876932							1.16491		0.937749
								1.63624							1.18111		1.0032
								1.05611							1.46673		1.00825
								0.89774							1.21262		1.13548
								0.752138							1.2704		0.993723
								0.947826							1.24221		0.899589
								1.13384							1.16267		0.980947
								0.652749							1.23982		1.03736
								1.02316							1.18947		0.889395
								0.797452							1.42896		0.982171
								0.776728							1.21647		0.811401
								0.735555							1.29814		0.879914
								0.765446							1.31836		0.92203
								0.75127							1.22421		0.94031
								0.909469							1.23852		0.829391
								0.679922							1.41058		1.05678
								0.884233							1.3594		0.96095
								0.748885							1.15932		1.03338
								0.624423							1.32247		1.07306
								0.617844							1.09114		1.1131
								0.637566							1.2352		0.761321
								0.675848							1.18789		0.935623
								0.606087							1.14032		0.871831
								0.719196							1.06421		0.84507
								1.28966							1.29945
								1.43938							1.31368
								0.829783							1.2239
								0.898169							1.2543
								1.04077							1.25777
								0.950246							1.21773
								0.879015							1.16864
								0.747515							1.30418
								0.941307							1.39609
								1.19599							1.30829
								0.807811							1.22702
								0.902331							1.16877
								0.861645							1.20675
								0.994459							1.24971
								0.55848							1.16557
								0.669973							1.27203
								0.986985							1.06783
								0.628639							1.23207
								1.42059							1.24124
								1.13119							1.06426
								1.03262							1.05822
								0.688656							1.16657
								1.01118							1.13926
								1.67695							1.19938
								0.750722							1.23967
								1.17651							1.2666
								0.752067							1.19743
								0.705513							1.07791
								0.756517							1.29858
								0.632168							1.33389
								1.047							1.27522
								1.46977							1.19832
								0.577862							1.45603
								0.640123							1.17997
								1.64148							1.26564
								1.30958							1.26234
								0.427663							1.13995
								0.481164							1.14764
								1.24779							1.17231
								0.884533							1.06052
								0.72252							1.12316
								0.620111							1.20585
								1.18716							1.17708
								0.786981							1.23518
								0.503996							1.26615
															1.09486
															1.27416
															1.33617
															1.03424
															1.33606
															1.14675
															1.30232
															1.12282
															1.10414
															1.30666
															1.39296
															1.1817
															1.15815
															1.10898
															1.34902
															1.23225
															1.04119
															1.23416
															1.12829
															1.30529
															1.21835
															1.12241
															1.19644
															1.14632
															1.43821
															1.25805
															1.21088
															1.21243
															1.22463
															1.11428
															1.27334
															1.09886
															1.15686
															1.20367
															1.05001
															1.17928
															1.16305
															1.23483
															1.25365
															1.10903
															1.17158
[truncated: 13 more columns]

## Sheet: Figure 2h
Figure 2h
		% of peroxisomes
			1.5≦E(405nm/488nm)<2	2≦E(405nm/488nm)
		siControl (3 days)	1.96421	0.261894
		siATG5 (3 days)	24.006	11.1223

## Sheet: Figure 4b
Figure 4b
			EGFP-LC3B intensities on damaged peroxisomes, a.u.
			siControl												siStub1																		Stub1 KO
		Time, h	cell1	cell2	cell3	cell4	cell5	cell6	cell7	cell8	cell9	cell10		Time, h	cell1	cell2	cell3	cell4	cell5	cell6	cell7	cell8	cell9	cell10	cell11	cell12	cell13	cell14	cell15	cell16		Time, h	cell1	cell2	cell3	cell4	cell5	cell6	cell7	cell8
		0	0	0	0	0	0	0	0	0	0	0		0	0	0	0	0	0	0	0	0	0	0	0	0	0	0	0	0		0	0	0	0	0	0	0	0	0
		1.5	0.41	0.29	0.28	1.28	0.89	0.21	0.22	0.58	1.71	0.84		1.5	0.04	0.08	0.02	0.1	0.03	0.19	0.74	-0.09	0.31	0.73	1.19	-0.04	0.46	0.76	0.09	0.96		1.5	-0.02	0.34	0.26	0.27	0.09	0.22	-0.06	-0.04
		3	1.94	0.76	1.22	2.34	1.61	0.26	3.84	1	0.94	0.64		3	0.46	0.43	0.18	1.13	-0.18	0.94	0.92	-0.11	0.93	1.06	1.18	0.34	1.21	0.43	0.15	0.91		3	0.05	0.79	0.78	0.09	-0.01	0.27	-0.04	-0.12
		4.5	1.55	2.06	1.54	*	2.22	0.89	4.44	1.92	*	*		4.5	0.4	0.64	0.38	0.31	-0.18	0.19	1.21	-0.15	1.55	0.58	*	1.63	0.96	*	0.43	*		4.5	0.11	2.06	0.9	-0.05	-0.14	0.21	-0.07	-0.11
		*: cell out of scanning region in long-term time series imaging

## Sheet: Figure 4c
Figure 4c			EGFP-LC3B intensities on damaged peroxisomes, a.u.
			siControl												si p62
		Time, h	cell1	cell2	cell3	cell4	cell5	cell6	cell7	cell8	cell9	cell10		Time, h	cell1	cell2	cell3	cell4	cell5	cell6	cell7	cell8	cell9	cell10
		0	0	0	0	0	0	0	0	0	0	0		0	0	0	0	0	0	0	0	0	0	0
		1.5	0.41	0.29	0.28	1.28	0.89	0.21	0.22	0.58	1.71	0.84		1.5	0.50995	0.360687	0.204063	0.00173611	0.3387	0.398917	-0.115903	0.598074	0.348921	0.187805
		3	1.94	0.76	1.22	2.34	1.61	0.26	3.84	1	0.94	0.64		3	0.27529	0.72042	0.127424	-0.0277778	-0.106142	1.01444	0.0215633	1.14536	0.43765	0.241463
		4.5	1.55	2.06	1.54	*	2.22	0.89	4.44	1.92	*	*		4.5	0.380597	0.843511	0.10711	-0.0833333	0.0882528	0.848375	0.973046	1.52977	0.481415	0.212195
		*: cell out of scanning region in long-term time series imaging

## Sheet: Figure 4d
Figure 4d			EGFP-p62 intensities on damaged peroxisomes, a.u.
			siControl								siStub1														Stub1 KO
		Time, h	cell1	cell2	cell3	cell4	cell5	cell6		Time, h	cell1	cell2	cell3	cell4	cell5	cell6	cell7	cell8	cell9	cell10	cell11	cell12		Time, h	cell1	cell2	cell3	cell4	cell5	cell6	cell7	cell8	cell9	cell10	cell11
		0	0	0	0	0	0	0		0	0	0	0	0	0	0	0	0	0	0	0	0		0	0	0	0	0	0	0	0	0	0	0	0
		1.25	6.61353	4.49355	6.83217	4.96866	4.75916	1.40644		1.25	0.858491	2.4	0.183206	3.10135	0.289308	-0.18705	2.47134	0.12987	-0.116438	0.664234	0.251908	0.661539		1.25	0.04	0	0.33	1.05	0	0.92	0.1	0.09	0.4	0.86	0
		2.5	7.2657	7.16452	11.3636	5.98006	5.53054	3.28571		2.5	2.56132	5.33793	0.21374	5.29054	0.91195	-0.213429	3.33758	0.363636	-0.136986	1.19708	0.748092	2.46154		2.5	0.49	0	0.79	0.77	0.57	0.75	0.4	0	0.03	1	0.04

## Sheet: Figure 4e
Figure 4e			EGFP-Ub intensities on damaged peroxisomes, a.u.
			siControl												siStub1													Stub1 KO
		Time, h	cell1	cell2	cell3	cell4	cell5	cell6	cell7	cell8	cell9	cell10		Time, h	cell1	cell2	cell3	cell4	cell5	cell6	cell7	cell8	cell9	cell10	cell11		Time, h	cell1	cell2	cell3	cell4	cell5	cell6	cell7	cell8	cell9	cell10
		0	0	0	0	0	0	0	0	0	0	0		0	0	0	0	0	0	0	0	0	0	0	0		0	0	0	0	0	0	0	0	0	0	0
		0.833	3.42	2.1	2.5	0.87	3.68	4.47	1.33	1.75	2.51	4.81		0.833	3.28	2.17	0.54	0.82	0.19	1.69	2.96	2.66	5.04	0.21	1.33		0.833	1.104	0.268	1.375	0.339	1.192	0.89	2.171	0.506	0.752	0
		1.666	3.16	6.38	3.87	4.41	4	4.76	4.41	1.78	2.79	5.15		1.666	6.84	2.09	0.93	0.5	0.3	1.97	4.05	5.13	5.29	0.7	1.01		1.666	0.516	1.498	2.352	2.011	3.215	0.477	1.096	0.001	2.063	0.055
		2.5	4	6.47	3.5	5.48	4.46	5.86	7.28	1.11	4.17	4.86		2.5	7.34	3.18	0.84	1.32	0.56	2.42	5.95	5.69	4.48	0.28	-0.06		2.5	0	0.779	4.639	0.911	1.38	0.046	0.334	0.152	2.271	0

## Sheet: Figure 4g
Figure 4g
		% of damaged peroxisomes in lysosomes
			cell #	siControl cells		cell #	siStub1 cells		cell #	si p62 cells
			#1	85.9749		# a1	0		# b1	8.10811
			#2	95.2435		# a2	6.28684		# b2	4.93827
			#3	41.2137		# a3	84.3137		# b3	17.6812
			#4	34.0599		# a4	45.5224		# b4	0
			#5	88.0027		# a5	0		# b5	5.75
			#6	82.4818		# a6	0		# b6	25.964
			#7	95.6803		# a7	10.241		# b7	0
			#8	79.803		# a8	34.8837		# b8	0
			#9	90.6815		# a9	16.2988		# b9	33.8828
			#10	84.8889		# a10	35.5932		# b10	15.7068
			#11	92.1717		# a11	0		# b11	7.80255
			#12	90		# a12	34.0425		# b12	78.4722
			#13	84.7826		# a13	0
			#14	93.6073
			#15	70.8861
			#16	74.6479
			#17	97.2767
			#18	86.0577
			#19	85.5342
			#20	56.9549
			#21	81.5451

[truncated: 30 more sheets: Figure 6a, Figure 6b, Figure 6c, Figure 6d, Figure 6f, Figure 7a, Figure 7b, Figure 7c, Figure 7d, Figure 7e, Supplementary Figure 6b, Supplementary Figure 9m, Supplementary Figure 10, Supplementary Figure 11c, Supplementary Figure 11d, Supplementary Figure 11e, Figure 4a anti-Stub1, Figure 4a anti-Tubulin, Supplementary Figure 3a_1 , Supplementary Figure 3a_2 …]
